# Supplementary material for: Unraveling Translational Insights into Systemic Multi-Organ Toxicity of Cytosine Arabinoside (Ara-C): A Systematic Review of Preclinical Animal Evidence
Source: Curr Issues Mol Biol. 2025 Dec 19;48(1):4. doi: 10.3390/cimb48010004 (PMC12840079; doi:10.3390/cimb48010004)
Supplement: Supplementary file 1 [file cimb-48-00004-s001.zip]

Archive with 1 entries (1 files):
- cimb-4028198-supplementary.pdf
